# Supplementary material for: Replication confers β cell immaturity
Source: Nat Commun. 2018 Feb 2;9:485. doi: 10.1038/s41467-018-02939-0 (PMC5797102; doi:10.1038/s41467-018-02939-0)
Supplement: Supplementary file 4 — Supplementary Data 1 [file 41467_2018_2939_MOESM4_ESM.xlsx]

## Sheet: Sheet1
Gene ID	Mgi Symbol	Description	Fold Change (transgenic Vs WT)	P Value
ENSMUSG00000094685	Gm5900	predicted pseudogene 5900	0.0131782	7.8368e-25
ENSMUSG00000068396	Rpl34-ps1	ribosomal protein L34udogene 1	0.0169685	2.3263e-39
ENSMUSG00000084983	Gm11789	predicted gene 11789	0.0205232	1.3341e-17
ENSMUSG00000025127	Gcgr	glucagon receptor	0.0231539	4.7331e-58
ENSMUSG00000042529	Kcnj12	potassium inwardly-rectifying channelfamily Jber 12	0.0265453	4.3882e-37
ENSMUSG00000056972	Magel2	melanoma antigenily L, 2	0.0265748	2.9476e-08
ENSMUSG00000083226	Gm7831	predicted gene 7831	0.0372143	3.3848e-07
ENSMUSG00000054958	Nt5c1a	5'-nucleotidaseosolic IA	0.0430513	2.3185e-08
ENSMUSG00000018634	Crhr1	corticotropin releasing hormone receptor 1	0.0454808	5.7469e-14
ENSMUSG00000043913	Ccdc60	coiled-coil domain containing 60	0.047838	7.4232e-08
ENSMUSG00000063011	Msln	mesothelin	0.0523016	1.0284e-13
ENSMUSG00000027400	Pdyn	prodynorphin	0.0526873	3.8432e-13
ENSMUSG00000044647	Csrnp3	cysteine-serine-rich nuclear protein 3	0.0539475	4.1412e-15
ENSMUSG00000046321	Hs3st2	heparan sulfate (glucosamine) 3-O-sulfotransferase 2	0.0556452	1.1019e-10
ENSMUSG00000056222	Spock1	sparc/osteonectinv and kazal-like domains proteoglycan 1	0.0581531	9.1657e-14
ENSMUSG00000039539	Sgcz	sarcoglycan zeta	0.0612477	5.7963e-22
ENSMUSG00000032564	Cpne4	copine IV	0.0660407	4.8378e-18
ENSMUSG00000074207	Adh1	alcohol dehydrogenase 1 (class I)	0.0722479	7.5578e-22
ENSMUSG00000031382	Asb11	ankyrin repeat and SOCS box-containing 11	0.0732209	2.4053e-28
ENSMUSG00000057777	Mab21l2	mab-21-like 2 (C. elegans)	0.0746455	3.0323e-07
ENSMUSG00000026114	Cnga3	cyclic nucleotide gated channel alpha 3	0.0753525	7.591e-13
ENSMUSG00000057606	Colq	collagen-like tail subunit (single strand of homotrimer) of asymmetric acetylcholinesterase	0.0780153	5.1959e-12
ENSMUSG00000029361	Nos1	nitric oxide synthase 1ronal	0.0797374	2.5267e-17
ENSMUSG00000090061	Nwd2	NACHT and WD repeat domain containing 2	0.0809458	8.4161e-17
ENSMUSG00000047485	Klhl34	kelch-like 34	0.0811987	3.9988e-07
ENSMUSG00000048070	Pirt	phosphoinositide-interacting regulator of transient receptor potential channels	0.0813451	2.4582e-15
ENSMUSG00000070695	Cntnap5a	contactin associated protein-like 5A	0.0818542	1.8214e-09
ENSMUSG00000092094	Zfp804b	zinc finger protein 804B	0.0828302	4.6785e-10
ENSMUSG00000022055	Nefl	neurofilamentht polypeptide	0.0837481	7.1184e-15
ENSMUSG00000024256	Adcyap1	adenylate cyclase activating polypeptide 1	0.0840738	1.6019e-08
ENSMUSG00000049100	Pcdh10	protocadherin 10	0.0847466	6.5014e-07
ENSMUSG00000051726	Kcnf1	potassium voltage-gated channelfamily Fber 1	0.0861802	1.4508e-30
ENSMUSG00000099145	Mir8116	microRNA 8116	0.087238	1.5942e-08
ENSMUSG00000023945	Slc5a7	solute carrier family 5 (choline transporter)ber 7	0.0903332	9.965e-10
ENSMUSG00000032503	Arpp21	cyclic AMP-regulated phosphoprotein, 21	0.0916259	2.9053e-07
ENSMUSG00000058420	Syt17	synaptotagmin XVII	0.0917912	4.0941e-14
ENSMUSG00000015484	Fam163a	family with sequence similarity 163ber A	0.0921546	9.1452e-18
ENSMUSG00000035594	Chrna5	cholinergic receptorotinicha polypeptide 5	0.093681	1.9673e-09
ENSMUSG00000070369	Itgad	integrinha D	0.0951535	1.2729e-15
ENSMUSG00000025716	Myo3a	myosin IIIA	0.0970788	1.0403e-07
ENSMUSG00000032303	Chrna3	cholinergic receptorotinicha polypeptide 3	0.0974158	2.9291e-11
ENSMUSG00000044117	2900011O08Rik	RIKEN cDNA 2900011O08 gene	0.0974969	3.922e-11
ENSMUSG00000023011	Faim2	Fas apoptotic inhibitory molecule 2	0.0986525	5.7705e-11
ENSMUSG00000033383	Rtp1	receptor transporter protein 1	0.099325	6.4498e-15
ENSMUSG00000100241	Slc18a3	solute carrier family 18 (vesicular monoamine)ber 3	0.0996145	6.0296e-14
ENSMUSG00000007946	Phox2a	paired-like homeobox 2a	0.100134	3.2804e-08
ENSMUSG00000029819	Npy	neuropeptide Y	0.102132	1.3234e-18
ENSMUSG00000020932	Gfap	glial fibrillary acidic protein	0.102799	6.3651e-08
ENSMUSG00000029503	P2rx2	purinergic receptor P2Xand-gated ion channel, 2	0.104314	1.9857e-10
ENSMUSG00000051920	Rspo2	R-spondin 2 homolog (Xenopus laevis)	0.105163	1.1968e-11
ENSMUSG00000064329	Scn1a	sodium channeltage-gatede Iha	0.105287	2.0304e-09
ENSMUSG00000022577	Ly6h	lymphocyte antigen 6 complexus H	0.105931	4.2007e-15
ENSMUSG00000031376	Atp2b3	ATPase+ transportingsma membrane 3	0.106086	3.1288e-15
ENSMUSG00000053930	Shisa6	shisa family member 6	0.106152	8.3582e-14
ENSMUSG00000050272	Dscam	Down syndrome cell adhesion molecule	0.108097	1.0312e-28
ENSMUSG00000023484	Prph	peripherin	0.108187	2.5374e-09
ENSMUSG00000060882	Kcnd2	potassium voltage-gated channell-related familyber 2	0.110522	5.4411e-12
ENSMUSG00000031665	Sall1	sal-like 1 (Drosophila)	0.11079	1.1259e-11
ENSMUSG00000046182	Gsg1l	GSG1-like	0.112041	3.0693e-09
ENSMUSG00000025658	Cnksr2	connector enhancer of kinase suppressor of Ras 2	0.112883	1.5891e-08
ENSMUSG00000040536	Necab1	N-terminal EF-hand calcium binding protein 1	0.113047	2.3426e-13
ENSMUSG00000049556	Lingo1	leucine rich repeat and Ig domain containing 1	0.116451	9.5971e-10
ENSMUSG00000058159	T2	brachyury 2	0.116969	1.7654e-19
ENSMUSG00000019772	Vip	vasoactive intestinal polypeptide	0.117075	3.976e-08
ENSMUSG00000066129	Kndc1	kinase non-catalytic C-lobe domain (KIND) containing 1	0.117881	1.3466e-12
ENSMUSG00000029219	Slc10a4	solute carrier family 10 (sodium/bile acid cotransporter family)ber 4	0.117971	1.1053e-13
ENSMUSG00000036907	C1ql2	complement component 1ubcomponent-like 2	0.118233	1.1647e-10
ENSMUSG00000008590	Htr3b	5-hydroxytryptamine (serotonin) receptor 3B	0.119352	6.7635e-07
ENSMUSG00000035273	Hpse	heparanase	0.119617	2.517e-19
ENSMUSG00000022762	Ncam2	neural cell adhesion molecule 2	0.119684	2.9197e-08
ENSMUSG00000058589	Anks1b	ankyrin repeat and sterile alpha motif domain containing 1B	0.120918	2.4877e-07
ENSMUSG00000019146	Cacng2	calcium channeltage-dependentma subunit 2	0.122606	5.0667e-09
ENSMUSG00000028778	Hcrtr1	hypocretin (orexin) receptor 1	0.123211	1.1248e-07
ENSMUSG00000097767	Miat	myocardial infarction associated transcript (non-protein coding)	0.123339	8.3829e-08
ENSMUSG00000020297	Nsg2	neuron specific gene family member 2	0.12363	3.5175e-13
ENSMUSG00000104487			0.12399	4.4574e-09
ENSMUSG00000027849	Syt6	synaptotagmin VI	0.127203	1.2509e-08
ENSMUSG00000022103	Gfra2	glial cell line derived neurotrophic factor family receptor alpha 2	0.128987	6.3927e-13
ENSMUSG00000029861	Fam131b	family with sequence similarity 131ber B	0.130362	1.6758e-08
ENSMUSG00000023328	Ache	acetylcholinesterase	0.136087	9.8285e-23
ENSMUSG00000036062	N28178	expressed sequence N28178	0.136446	9.7377e-10
ENSMUSG00000032269	Htr3a	5-hydroxytryptamine (serotonin) receptor 3A	0.139622	1.5979e-12
ENSMUSG00000043460	Elfn2	leucine rich repeat and fibronectin type IIIracellular 2	0.140399	1.5306e-07
ENSMUSG00000035681	Kcnc2	potassium voltage gated channelw-related subfamilyber 2	0.141003	1.5567e-16
ENSMUSG00000075478	Slitrk1	SLIT and NTRK-like familyber 1	0.142882	1.7844e-07
ENSMUSG00000022376	Adcy8	adenylate cyclase 8	0.143081	3.3313e-09
ENSMUSG00000001986	Gria3	glutamate receptorotropicA3 (alpha 3)	0.145622	6.0858e-24
ENSMUSG00000031963	Bmper	BMP-binding endothelial regulator	0.145693	2.0347e-07
ENSMUSG00000046093	Hpcal4	hippocalcin-like 4	0.147266	1.1146e-07
ENSMUSG00000027500	Stmn2	stathmin-like 2	0.14827	4.427e-09
ENSMUSG00000010066	Cacna2d2	calcium channeltage-dependentha 2/delta subunit 2	0.148466	1.0036e-17
ENSMUSG00000003410	Elavl3	ELAV (embryonic lethalormal visionsophila)-like 3 (Hu antigen C)	0.148558	4.3791e-07
ENSMUSG00000030785	Cox6a2	cytochrome c oxidase subunit VIa polypeptide 2	0.148857	1.8895e-18
ENSMUSG00000030806	Stx1b	syntaxin 1B	0.149602	6.4627e-12
ENSMUSG00000007021	Syngr3	synaptogyrin 3	0.151228	3.3849e-20
ENSMUSG00000047507	Baiap3	BAI1-associated protein 3	0.151302	4.7616e-12
ENSMUSG00000040724	Kcna2	potassium voltage-gated channelker-related subfamilyber 2	0.151974	1.3549e-13
ENSMUSG00000043168	4930426D05Rik	RIKEN cDNA 4930426D05 gene	0.152227	1.8294e-11
ENSMUSG00000004366	Sst	somatostatin	0.152449	2.4689e-25
ENSMUSG00000044461	Shisa2	shisa family member 2	0.154267	1.6355e-09
ENSMUSG00000020181	Nav3	neuron navigator 3	0.156344	9.7888e-13
ENSMUSG00000021991	Cacna2d3	calcium channeltage-dependentha2/delta subunit 3	0.157683	3.11e-08
ENSMUSG00000056306	Sertm1	serine rich and transmembrane domain containing 1	0.157957	3.5015e-14
ENSMUSG00000051136	Ghsr	growth hormone secretagogue receptor	0.160106	2.3445e-14
ENSMUSG00000029656	C8b	complement component 8a polypeptide	0.160262	2.0947e-13
ENSMUSG00000086425	F730016J06Rik	RIKEN cDNA F730016J06 gene	0.160328	4.1667e-09
ENSMUSG00000075592	Nynrin	NYN domain and retroviral integrase containing	0.160896	5.1612e-11
ENSMUSG00000023046	Igfbp6	insulin-like growth factor binding protein 6	0.163482	5.0052e-07
ENSMUSG00000032854	Ugt8a	UDP galactosyltransferase 8A	0.163629	1.6788e-13
ENSMUSG00000031137	Fgf13	fibroblast growth factor 13	0.163799	9.2668e-09
ENSMUSG00000034958	Atcay	ataxiaebellarman type homolog (human)	0.163935	6.207e-10
ENSMUSG00000024553	Galr1	galanin receptor 1	0.164208	2.1803e-09
ENSMUSG00000021647	Cartpt	CART prepropeptide	0.165202	3.0323e-11
ENSMUSG00000047261	Gap43	growth associated protein 43	0.166166	2.3287e-10
ENSMUSG00000080715	Gm5406	predicted gene 5406	0.169129	1.2053e-08
ENSMUSG00000081303	Gm16011	predicted gene 16011	0.172731	5.6544e-17
ENSMUSG00000043456	Zfp536	zinc finger protein 536	0.173007	1.0105e-07
ENSMUSG00000056569	Mpz	myelin protein zero	0.174186	4.9001e-16
ENSMUSG00000021536	Adcy2	adenylate cyclase 2	0.175483	2.4179e-11
ENSMUSG00000042761	Mrap2	melanocortin 2 receptor accessory protein 2	0.17674	3.7737e-08
ENSMUSG00000029093	Sorcs2	sortilin-related VPS10 domain containing receptor 2	0.178303	1.0944e-16
ENSMUSG00000061080	Lsamp	limbic system-associated membrane protein	0.178723	7.2554e-09
ENSMUSG00000033597	Caskin1	CASK interacting protein 1	0.17917	1.8335e-08
ENSMUSG00000047085	Lrrc4b	leucine rich repeat containing 4B	0.17953	7.6718e-07
ENSMUSG00000053963	6330403A02Rik	RIKEN cDNA 6330403A02 gene	0.179917	1.6431e-13
ENSMUSG00000055471	Alk	anaplastic lymphoma kinase	0.179991	7.0761e-09
ENSMUSG00000028919	Arhgef19	Rho guanine nucleotide exchange factor (GEF) 19	0.181281	3.0243e-11
ENSMUSG00000035277	Arx	aristaless related homeobox	0.185077	1.3182e-20
ENSMUSG00000000120	Ngfr	nerve growth factor receptor (TNFR superfamilyber 16)	0.185514	1.8535e-07
ENSMUSG00000043366	Olfr78	olfactory receptor 78	0.185553	6.2679e-11
ENSMUSG00000073530	Pappa2	pappalysin 2	0.186791	1.7594e-15
ENSMUSG00000027971	Ndst4	N-deacetylase/N-sulfotransferase (heparin glucosaminyl) 4	0.18744	2.2147e-12
ENSMUSG00000017316	Ppy	pancreatic polypeptide	0.187635	4.932e-10
ENSMUSG00000031517	Gpm6a	glycoprotein m6a	0.190056	2.4511e-11
ENSMUSG00000030226	Lmo3	LIM domain only 3	0.190597	4.8763e-07
ENSMUSG00000042514	Klhl14	kelch-like 14	0.190611	1.0228e-07
ENSMUSG00000021708	Rasgrf2	RAS protein-specific guanine nucleotide-releasing factor 2	0.190875	5.8345e-11
ENSMUSG00000017311	Pyy	peptide YY	0.190941	3.6825e-24
ENSMUSG00000001506	Col1a1	collagene Iha 1	0.191591	8.5737e-07
ENSMUSG00000060240	Cend1	cell cycle exit and neuronal differentiation 1	0.193593	1.5484e-09
ENSMUSG00000030701	Plekhb1	pleckstrin homology domain containingily B (evectins) member 1	0.193848	1.8818e-18
ENSMUSG00000049112	Oxtr	oxytocin receptor	0.194413	4.5179e-10
ENSMUSG00000027524	Edn3	endothelin 3	0.194886	3.7506e-08
ENSMUSG00000055409	Nell1	NEL-like 1	0.196445	4.9914e-21
ENSMUSG00000039683	Sdk1	sidekick homolog 1 (chicken)	0.196527	3.7565e-18
ENSMUSG00000034730	Bai1	brain-specific angiogenesis inhibitor 1	0.197155	2.7761e-07
ENSMUSG00000071234	Syndig1l	synapse differentiation inducing 1 like	0.197319	2.2024e-17
ENSMUSG00000043664	Tmem221	transmembrane protein 221	0.198114	5.9142e-09
ENSMUSG00000030257	Srgap3	SLIT-ROBO Rho GTPase activating protein 3	0.198567	1.0281e-11
ENSMUSG00000057715	A830018L16Rik	RIKEN cDNA A830018L16 gene	0.199063	2.2493e-07
ENSMUSG00000037437	Adam32	a disintegrin and metallopeptidase domain 32	0.199326	1.9227e-09
ENSMUSG00000031391	L1cam	L1 cell adhesion molecule	0.199768	1.1785e-12
ENSMUSG00000040189	Ccdc114	coiled-coil domain containing 114	0.200184	5.2266e-12
ENSMUSG00000023963	Cyp39a1	cytochrome P450ily 39family aypeptide 1	0.201493	5.1114e-18
ENSMUSG00000054662	Ano9	anoctamin 9	0.201814	8.4102e-10
ENSMUSG00000053182	Gm609	predicted gene 609	0.201828	3.161e-15
ENSMUSG00000059555	Tor4a	torsin family 4ber A	0.202599	6.7059e-12
ENSMUSG00000026579	F5	coagulation factor V	0.202669	2.4089e-10
ENSMUSG00000096956	Snhg18	small nucleolar RNA host gene 18	0.203331	3.6785e-15
ENSMUSG00000021464	Ror2	receptor tyrosine kinase-like orphan receptor 2	0.204518	4.0888e-10
ENSMUSG00000028931	Kcnab2	potassium voltage-gated channelker-related subfamilya member 2	0.204589	4.8678e-10
ENSMUSG00000000126	Wnt9a	wingless-type MMTV integration site familyber 9A	0.204688	4.2215e-08
ENSMUSG00000049265	Kcnk3	potassium channelfamily Kber 3	0.205855	1.6853e-08
ENSMUSG00000056895	Hist3h2ba	histone cluster 3a	0.205855	2.4446e-09
ENSMUSG00000042254	Cilp	cartilage intermediate layer proteinleotide pyrophosphohydrolase	0.207086	3.9622e-13
ENSMUSG00000021613	Hapln1	hyaluronan and proteoglycan link protein 1	0.207272	7.952e-09
ENSMUSG00000023064	Sncg	synucleinma	0.207661	1.3117e-08
ENSMUSG00000035964	Tmem59l	transmembrane protein 59-like	0.207747	3.4763e-13
ENSMUSG00000033768	Nrxn2	neurexin II	0.208772	2.8615e-09
ENSMUSG00000036800	Fam135b	family with sequence similarity 135ber B	0.209598	2.6528e-14
ENSMUSG00000052572	Dlg2	discsge homolog 2 (Drosophila)	0.209802	9.973e-09
ENSMUSG00000060988	Galnt13	UDP-N-acetyl-alpha-D-galactosamine:polypeptide N-acetylgalactosaminyltransferase 13	0.211525	2.997e-14
ENSMUSG00000033615	Cplx1	complexin 1	0.212068	1.7362e-11
ENSMUSG00000046634	Pkd1l1	polycystic kidney disease 1 like 1	0.212981	2.9783e-09
ENSMUSG00000030772	Dkk3	dickkopf homolog 3 (Xenopus laevis)	0.213351	2.8167e-07
ENSMUSG00000052613	Pcdh15	protocadherin 15	0.213484	1.2241e-12
ENSMUSG00000043587	Pxylp1	2-phosphoxylose phosphatase 1	0.214448	1.8579e-11
ENSMUSG00000020431	Adcy1	adenylate cyclase 1	0.21476	6.6738e-12
ENSMUSG00000047976	Kcna1	potassium voltage-gated channelker-related subfamilyber 1	0.215312	8.1775e-08
ENSMUSG00000054013	Tmem179	transmembrane protein 179	0.217216	9.7303e-07
ENSMUSG00000020703	5530401A14Rik	RIKEN cDNA 5530401A14 gene	0.218181	3.8235e-11
ENSMUSG00000023232	Serinc2	serine incorporator 2	0.218454	3.936e-13
ENSMUSG00000030329	Pianp	PILR alpha associated neural protein	0.219562	1.6523e-08
ENSMUSG00000053414	Hunk	hormonally upregulated Neu-associated kinase	0.219684	2.1003e-09
ENSMUSG00000023393	Slc17a9	solute carrier family 17ber 9	0.219882	1.1e-18
ENSMUSG00000059921	Unc5c	unc-5 homolog C (C. elegans)	0.222781	6.2347e-10
ENSMUSG00000053552	Ebf4	early B cell factor 4	0.223772	5.9325e-09
ENSMUSG00000006711	D130043K22Rik	RIKEN cDNA D130043K22 gene	0.223974	5.6806e-11
ENSMUSG00000047747	Rnf150	ring finger protein 150	0.224346	1.0729e-16
ENSMUSG00000035864	Syt1	synaptotagmin I	0.224486	8.7788e-12
ENSMUSG00000030525	Chrna7	cholinergic receptorotinicha polypeptide 7	0.226723	7.3293e-08
ENSMUSG00000068748	Ptprz1	protein tyrosine phosphataseeptor type Zypeptide 1	0.22688	8.2079e-11
ENSMUSG00000024386	Proc	protein C	0.227242	3.5014e-08
ENSMUSG00000037605	Lphn3	latrophilin 3	0.229633	6.4688e-15
ENSMUSG00000003279	Dlgap1	discsge (Drosophila) homolog-associated protein 1	0.22968	1.7196e-09
ENSMUSG00000037624	Kcnk2	potassium channelfamily Kber 2	0.230926	1.8249e-08
ENSMUSG00000020135	Apc2	adenomatosis polyposis coli 2	0.231599	1.6199e-10
ENSMUSG00000029245	Epha5	Eph receptor A5	0.23221	7.1639e-08
ENSMUSG00000032890	Rims3	regulating synaptic membrane exocytosis 3	0.233339	1.185e-08
ENSMUSG00000000159	Igsf5	immunoglobulin superfamilyber 5	0.233695	1.2559e-07
ENSMUSG00000028937	Acot7	acyl-CoA thioesterase 7	0.233906	2.4424e-08
ENSMUSG00000099032	Tcf24	transcription factor 24	0.234767	1.7269e-14
ENSMUSG00000026986	Hnmt	histamine N-methyltransferase	0.235614	5.5759e-10
ENSMUSG00000018581	Dnah11	dyneinnemalvy chain 11	0.237747	9.5583e-10
ENSMUSG00000025468	Caly	calcyon neuron-specific vesicular protein	0.237896	3.5157e-08
ENSMUSG00000034917	Tjp3	tight junction protein 3	0.238358	3.8323e-07
ENSMUSG00000070880	Gad1	glutamate decarboxylase 1	0.239135	4.7183e-16
ENSMUSG00000040703	Cyp2s1	cytochrome P450ily 2family sypeptide 1	0.240465	7.8606e-07
ENSMUSG00000043531	Sorcs1	VPS10 domain receptor protein SORCS 1	0.240699	9.82e-08
ENSMUSG00000073102	Drc1	dynein regulatory complex subunit 1	0.241886	3.8924e-11
ENSMUSG00000026303	Mlph	melanophilin	0.241886	3.2361e-11
ENSMUSG00000038296	Galnt18	UDP-N-acetyl-alpha-D-galactosamine:polypeptide N-acetylgalactosaminyltransferase 18	0.242373	4.931e-07
ENSMUSG00000024909	Efemp2	epidermal growth factor-containing fibulin-like extracellular matrix protein 2	0.242827	7.9782e-11
ENSMUSG00000019368	Sec14l4	SEC14-like 4 (S. cerevisiae)	0.244482	9.85e-10
ENSMUSG00000026018	Ica1l	islet cell autoantigen 1-like	0.246507	5.1184e-13
ENSMUSG00000034981	Parm1	prostate androgen-regulated mucin-like protein 1	0.246695	2.5937e-10
ENSMUSG00000005338	Cadm3	cell adhesion molecule 3	0.247706	9.4558e-09
ENSMUSG00000037962	Fam101a	family with sequence similarity 101ber A	0.247809	2.8201e-09
ENSMUSG00000021763	BC067074	cDNA sequence BC067074	0.249291	1.5473e-07
ENSMUSG00000019987	Arg1	arginaseer	0.250642	5.1576e-09
ENSMUSG00000032523	Hhatl	hedgehog acyltransferase-like	0.253139	1.6294e-07
ENSMUSG00000020102	Slc16a7	solute carrier family 16 (monocarboxylic acid transporters)ber 7	0.254952	2.319e-08
ENSMUSG00000092035	Peg10	paternally expressed 10	0.256068	2.3304e-09
ENSMUSG00000028519	Dab1	disabled 1	0.258547	8.778e-07
ENSMUSG00000032332	Col12a1	collagene XIIha 1	0.258691	1.8782e-07
ENSMUSG00000104301			0.260851	1.0748e-07
ENSMUSG00000001827	Folr1	folate receptor 1 (adult)	0.260851	7.67e-11
ENSMUSG00000036578	Fxyd7	FXYD domain-containing ion transport regulator 7	0.26163	7.2032e-07
ENSMUSG00000006369	Fbln1	fibulin 1	0.261793	5.5675e-08
ENSMUSG00000033578	Tmem35	transmembrane protein 35	0.263687	3.7127e-07
ENSMUSG00000033022	Cdo1	cysteine dioxygenase 1osolic	0.264896	2.329e-08
ENSMUSG00000020723	Cacng4	calcium channeltage-dependentma subunit 4	0.268445	8.9324e-10
ENSMUSG00000038540	Tmc3	transmembrane channel-like gene family 3	0.271608	8.0225e-08
ENSMUSG00000037306	Man1c1	mannosidasehass 1Cber 1	0.272911	1.0748e-09
ENSMUSG00000036856	Wnt4	wingless-type MMTV integration site familyber 4	0.273592	2.8353e-12
ENSMUSG00000003411	Rab3b	RAB3Bber RAS oncogene family	0.275572	2.36e-07
ENSMUSG00000055197	Fev	FEV (ETS oncogene family)	0.276375	1.2186e-09
ENSMUSG00000019539	Rcn3	reticulocalbin 3hand calcium binding domain	0.276855	2.5679e-11
ENSMUSG00000031618	Nr3c2	nuclear receptor subfamily 3up Cber 2	0.277546	8.0344e-14
ENSMUSG00000016028	Celsr1	cadherin LAG seven-pass G-type receptor 1 (flamingo homologsophila)	0.280603	2.9261e-09
ENSMUSG00000060969	Irx1	Iroquois related homeobox 1 (Drosophila)	0.280778	3.8805e-09
ENSMUSG00000024376	Epb4.1l4a	erythrocyte protein band 4.1-like 4a	0.281284	1.6915e-08
ENSMUSG00000047181	Samd14	sterile alpha motif domain containing 14	0.281635	3.4543e-12
ENSMUSG00000064125	BC068157	cDNA sequence BC068157	0.284086	1.2039e-07
ENSMUSG00000051855	Mest	mesoderm specific transcript	0.285092	3.3057e-08
ENSMUSG00000022574	Naprt	nicotinate phosphoribosyltransferase	0.285903	5.4703e-08
ENSMUSG00000021032	Ngb	neuroglobin	0.286122	4.9877e-07
ENSMUSG00000038060	Dlec1	deleted in lung and esophageal cancer 1	0.286916	2.915e-10
ENSMUSG00000034706	Dnaic2	dyneinnemalermediate chain 2	0.288212	8.9693e-09
ENSMUSG00000027297	Ltk	leukocyte tyrosine kinase	0.289533	2.9339e-09
ENSMUSG00000026443	Lrrn2	leucine rich repeat protein 2ronal	0.290397	7.9279e-09
ENSMUSG00000031548	Sfrp1	secreted frizzled-related protein 1	0.29072	1.5051e-07
ENSMUSG00000005672	Kit	kit oncogene	0.29074	7.9639e-09
ENSMUSG00000062859	Tcp11	t-complex protein 11	0.291305	9.1116e-09
ENSMUSG00000033059	Pygb	brain glycogen phosphorylase	0.297322	4.0079e-11
ENSMUSG00000048385	Scrt1	scratch homolog 1c finger protein (Drosophila)	0.298603	2.6405e-07
ENSMUSG00000074892	B3galt5	UDP-Gal:betaGlcNAc beta 1,3-galactosyltransferaseypeptide 5	0.299287	2.3657e-09
ENSMUSG00000006958	Chrd	chordin	0.299827	1.5352e-08
ENSMUSG00000049690	Nckap5	NCK-associated protein 5	0.300909	4.317e-07
ENSMUSG00000040972	Igsf21	immunoglobulin superfamilyber 21	0.302394	1.8576e-08
ENSMUSG00000029797	Sspo	SCO-spondin	0.303296	2.8563e-07
ENSMUSG00000025885	Myo5b	myosin VB	0.304117	1.0795e-07
ENSMUSG00000070473	Cldn3	claudin 3	0.305279	4.0061e-09
ENSMUSG00000021062	Rab15	RAB15ber RAS oncogene family	0.308555	2.5286e-07
ENSMUSG00000060206	Zfp462	zinc finger protein 462	0.311629	2.6765e-07
ENSMUSG00000032452	Clstn2	calsyntenin 2	0.311931	5.1957e-08
ENSMUSG00000073590	3222401L13Rik	RIKEN cDNA 3222401L13 gene	0.313405	5.4803e-07
ENSMUSG00000024986	Hhex	hematopoietically expressed homeobox	0.314014	5.7721e-09
ENSMUSG00000038539	Atf5	activating transcription factor 5	0.316637	2.4191e-07
ENSMUSG00000103088	Pcdhgb6	protocadherin gamma subfamily B, 6	0.316659	5.235e-09
ENSMUSG00000035509	Fbxl21	F-box and leucine-rich repeat protein 21	0.323895	9.1512e-08
ENSMUSG00000053358	Gm9905	predicted gene 9905	0.32778	5.5972e-07
ENSMUSG00000028399	Ptprd	protein tyrosine phosphataseeptor type, D	0.329306	7.2764e-09
ENSMUSG00000037738	Nek5	NIMA (never in mitosis gene a)-related expressed kinase 5	0.33093	4.3972e-09
ENSMUSG00000020599	Rgs9	regulator of G-protein signaling 9	0.340376	8.3054e-10
ENSMUSG00000036459	Wtip	WT1-interacting protein	0.342435	2.2279e-07
ENSMUSG00000031066	Usp11	ubiquitin specific peptidase 11	0.346109	1.727e-08
ENSMUSG00000034435	Tmem30b	transmembrane protein 30B	0.350115	5.4047e-07
ENSMUSG00000041120	Nbl1	neuroblastomapression of tumorigenicity 1	0.351087	1.5166e-09
ENSMUSG00000041608	Entpd3	ectonucleoside triphosphate diphosphohydrolase 3	0.374854	1.4385e-07
ENSMUSG00000021263	Degs2	degenerative spermatocyte homolog 2 (Drosophila)id desaturase	0.378535	2.677e-07
ENSMUSG00000028017	Egf	epidermal growth factor	0.391125	3.4723e-08
ENSMUSG00000026833	Olfm1	olfactomedin 1	0.393572	1.2518e-07
ENSMUSG00000021779	Thrb	thyroid hormone receptor beta	0.398817	5.2208e-07
ENSMUSG00000013419	Zfp651	zinc finger protein 651	0.398983	2.0083e-07
ENSMUSG00000014791	Elmo3	engulfment and cell motility 3	0.412052	1.7307e-08
ENSMUSG00000062542	Syt9	synaptotagmin IX	0.419429	4.7078e-08
ENSMUSG00000025584	Pde8a	phosphodiesterase 8A	0.421586	1.0555e-07
ENSMUSG00000060798	Intu	inturned planar cell polarity effector homolog (Drosophila)	0.425137	1.197e-07
ENSMUSG00000005045	Chd5	chromodomain helicase DNA binding protein 5	0.429402	7.9984e-07
ENSMUSG00000034024	Cct2	chaperonin containing Tcp1unit 2 (beta)	2.22283	3.9e-07
ENSMUSG00000019082	Slc25a22	solute carrier family 25 (mitochondrial carriertamate)ber 22	2.29247	7.597e-07
ENSMUSG00000003429	Rps11	ribosomal protein S11	2.30649	5.4404e-07
ENSMUSG00000058392	Rrp1b	ribosomal RNA processing 1 homolog B (S. cerevisiae)	2.3395	6.7479e-07
ENSMUSG00000003848	Nob1	NIN1/RPN12 binding protein 1 homolog (S. cerevisiae)	2.33982	8.395e-07
ENSMUSG00000084128	Esrp2	epithelial splicing regulatory protein 2	2.37413	2.1359e-07
ENSMUSG00000022283	Pabpc1	poly(A) binding proteinoplasmic 1	2.38998	3.7881e-07
ENSMUSG00000025980	Hspd1	heat shock protein 1 (chaperonin)	2.42335	5.1661e-07
ENSMUSG00000046865	Fbl	fibrillarin	2.45905	3.5592e-07
ENSMUSG00000031958	Ldhd	lactate dehydrogenase D	2.5062	1.1833e-07
ENSMUSG00000003970	Rpl8	ribosomal protein L8	2.53362	5.8265e-09
ENSMUSG00000025508	Rplp2	ribosomal proteinge P2	2.54436	6.7449e-09
ENSMUSG00000057963	Itpk1	inositol 1,3,4-triphosphate 5/6 kinase	2.58059	3.9079e-08
ENSMUSG00000028792	Ak2	adenylate kinase 2	2.60575	1.2651e-07
ENSMUSG00000029070	Mxra8	matrix-remodelling associated 8	2.60611	2.8012e-07
ENSMUSG00000053398	Phgdh	3-phosphoglycerate dehydrogenase	2.61734	8.2329e-07
ENSMUSG00000039230	Tbcd	tubulin-specific chaperone d	2.62188	5.6114e-09
ENSMUSG00000027108	Ola1	Obg-like ATPase 1	2.62224	1.1391e-07
ENSMUSG00000078695	Cisd3	CDGSH iron sulfur domain 3	2.64121	2.2366e-07
ENSMUSG00000058655	Eif4b	eukaryotic translation initiation factor 4B	2.65977	1.7001e-08
ENSMUSG00000020182	Ddc	dopa decarboxylase	2.67752	1.8004e-07
ENSMUSG00000024177	Nme4	NME/NM23 nucleoside diphosphate kinase 4	2.6805	4.6719e-07
ENSMUSG00000028318	Polr1e	polymerase (RNA) I polypeptide E	2.69746	1.369e-07
ENSMUSG00000025190	Got1	glutamic-oxaloacetic transaminase 1uble	2.7372	1.2399e-08
ENSMUSG00000028633	Ctps	cytidine 5'-triphosphate synthase	2.74765	2.5046e-08
ENSMUSG00000028069	Gpatch4	G patch domain containing 4	2.74784	7.7599e-07
ENSMUSG00000068329	Htra2	HtrA serine peptidase 2	2.78389	2.2295e-07
ENSMUSG00000062647	Rpl7a	ribosomal protein L7A	2.78446	5.8413e-08
ENSMUSG00000030432	Rpl28	ribosomal protein L28	2.79995	1.6148e-09
ENSMUSG00000034994	Eef2	eukaryotic translation elongation factor 2	2.82451	2.1341e-08
ENSMUSG00000048915	Efna5	ephrin A5	2.85957	4.5699e-08
ENSMUSG00000000308	Ckmt1	creatine kinaseochondrial 1quitous	2.87508	3.9456e-09
ENSMUSG00000029036	Atad3a	ATPase family domain containing 3A	2.98039	4.316e-09
ENSMUSG00000032261	Sh3bgrl2	SH3 domain binding glutamic acid-rich protein like 2	2.98742	4.023e-07
ENSMUSG00000037907	Ankrd13b	ankyrin repeat domain 13b	2.99945	3.5849e-07
ENSMUSG00000006333	Rps9	ribosomal protein S9	2.99945	5.0427e-11
ENSMUSG00000011257	Pabpc4	poly(A) binding proteinoplasmic 4	3.00257	1.3113e-08
ENSMUSG00000030609	Aen	apoptosis enhancing nuclease	3.02325	1.4923e-07
ENSMUSG00000039682	Lap3	leucine aminopeptidase 3	3.02556	2.7341e-10
ENSMUSG00000063457	Rps15	ribosomal protein S15	3.05675	7.7175e-09
ENSMUSG00000046598	Bdh1	3-hydroxybutyrate dehydrogenasee 1	3.0778	4.3159e-10
ENSMUSG00000000326	Comt	catechol-O-methyltransferase	3.10136	5.7529e-12
ENSMUSG00000047675	Rps8	ribosomal protein S8	3.12077	3.9936e-07
ENSMUSG00000092203	1110038B12Rik	RIKEN cDNA 1110038B12 gene	3.12077	2.349e-07
ENSMUSG00000059070	Rpl18	ribosomal protein L18	3.13117	4.2135e-07
ENSMUSG00000025794	Rpl14	ribosomal protein L14	3.14792	1.3149e-12
ENSMUSG00000057541	Pus7	pseudouridylate synthase 7 homolog (S. cerevisiae)	3.16718	2.2297e-08
ENSMUSG00000037742	Eef1a1	eukaryotic translation elongation factor 1 alpha 1	3.22299	4.7359e-13
ENSMUSG00000044533	Rps2	ribosomal protein S2	3.24743	7.6282e-13
ENSMUSG00000057863	Rpl36	ribosomal protein L36	3.24811	5.8298e-08
ENSMUSG00000037905	Bri3bp	Bri3 binding protein	3.25758	3.1827e-11
ENSMUSG00000078700	D030028A08Rik	RIKEN cDNA D030028A08 gene	3.26052	4.8075e-08
ENSMUSG00000097052	Snhg7	small nucleolar RNA host gene 7	3.26979	5.4933e-08
ENSMUSG00000030505	Prmt3	protein arginine N-methyltransferase 3	3.27297	7.4912e-11
ENSMUSG00000032902	Slc16a1	solute carrier family 16 (monocarboxylic acid transporters)ber 1	3.30351	9.7278e-09
ENSMUSG00000021136	Smoc1	SPARC related modular calcium binding 1	3.3136	3.3719e-09
ENSMUSG00000040640	Erc2	ELKS/RAB6-interacting/CAST family member 2	3.32188	2.3933e-07
ENSMUSG00000035540	Gc	group specific component	3.32626	4.9298e-09
ENSMUSG00000015354	Pcolce2	procollagen C-endopeptidase enhancer 2	3.36708	8.5614e-07
ENSMUSG00000000740	Rpl13	ribosomal protein L13	3.4148	2.5133e-08
ENSMUSG00000032399	Rpl4	ribosomal protein L4	3.42072	1.3733e-07
ENSMUSG00000062328	Rpl17	ribosomal protein L17	3.43188	9.6054e-07
ENSMUSG00000090862	Rps13	ribosomal protein S13	3.43903	4.839e-13
ENSMUSG00000071644	Eef1g	eukaryotic translation elongation factor 1 gamma	3.47497	2.4442e-13
ENSMUSG00000041216	Clvs1	clavesin 1	3.49405	1.1969e-07
ENSMUSG00000055629	B4galnt4	beta-1,4-N-acetyl-galactosaminyl transferase 4	3.55488	3.3619e-09
ENSMUSG00000052146	Rps10	ribosomal protein S10	3.55685	1.5644e-08
ENSMUSG00000066362	Rps13-ps1	ribosomal protein S13udogene 1	3.56499	4.6097e-12
ENSMUSG00000060036	Rpl3	ribosomal protein L3	3.58407	8.2235e-07
ENSMUSG00000028865	Cd164l2	CD164 sialomucin-like 2	3.58979	2.5437e-08
ENSMUSG00000021803	Cdhr1	cadherin-related family member 1	3.63889	4.9323e-07
ENSMUSG00000068240	Gm11808	predicted gene 11808	3.67642	6.4719e-10
ENSMUSG00000032415	Ube2cbp	ubiquitin-conjugating enzyme E2C binding protein	3.68816	2.1498e-07
ENSMUSG00000025068	Gsto1	glutathione S-transferase omega 1	3.71484	8.1925e-10
ENSMUSG00000084416	Rpl10a-ps1	ribosomal protein L10Audogene 1	3.7236	1.825e-07
ENSMUSG00000020372	Gnb2l1	guanine nucleotide binding protein (G protein)a polypeptide 2 like 1	3.76357	2.2761e-08
ENSMUSG00000048758	Rpl29	ribosomal protein L29	3.79737	3.1325e-07
ENSMUSG00000021185	9030617O03Rik	RIKEN cDNA 9030617O03 gene	3.79974	7.1034e-07
ENSMUSG00000085385	9430008C03Rik	RIKEN cDNA 9430008C03 gene	3.84584	1.3741e-09
ENSMUSG00000024530	Slmo1	slowmo homolog 1 (Drosophila)	3.87179	2.2541e-11
ENSMUSG00000062661	Ncs1	neuronal calcium sensor 1	3.87501	3.8424e-07
ENSMUSG00000042751	Nmnat2	nicotinamide nucleotide adenylyltransferase 2	3.8998	2.8933e-10
ENSMUSG00000037805	Rpl10a	ribosomal protein L10A	3.9223	5.8403e-09
ENSMUSG00000037855	Zfp365	zinc finger protein 365	3.94794	1.0143e-10
ENSMUSG00000029614	Rpl6	ribosomal protein L6	3.96302	1.5885e-07
ENSMUSG00000042638	Gucy2c	guanylate cyclase 2c	4.01862	2.1246e-12
ENSMUSG00000020303	Stc2	stanniocalcin 2	4.02698	1.3424e-07
ENSMUSG00000001436	Slc19a1	solute carrier family 19 (folate transporter)ber 1	4.07811	2.5711e-07
ENSMUSG00000047221	Fam185a	family with sequence similarity 185ber A	4.09965	9.274e-12
ENSMUSG00000025592	Dach2	dachshund 2 (Drosophila)	4.14997	5.2279e-10
ENSMUSG00000025967	Eef1b2	eukaryotic translation elongation factor 1 beta 2	4.15026	4.0754e-14
ENSMUSG00000020547	Bzw2	basic leucine zipper and W2 domains 2	4.18869	6.1119e-07
ENSMUSG00000064225	Paqr9	progestin and adipoQ receptor family member IX	4.19916	3.8217e-09
ENSMUSG00000041782	Lad1	ladinin	4.26073	1.1799e-12
ENSMUSG00000025362	Rps26	ribosomal protein S26	4.28442	1.4111e-07
ENSMUSG00000049916	2610318N02Rik	RIKEN cDNA 2610318N02 gene	4.30795	4.4888e-09
ENSMUSG00000022054	Nefm	neurofilamentium polypeptide	4.31751	9.0807e-18
ENSMUSG00000073433	Arhgdig	Rho GDP dissociation inhibitor (GDI) gamma	4.4006	8.9958e-15
ENSMUSG00000048458	Fam212b	family with sequence similarity 212ber B	4.44752	8.6079e-07
ENSMUSG00000038295	Atg9b	autophagy related 9B	4.46358	5.7408e-10
ENSMUSG00000002324	Rec8	REC8 meiotic recombination protein	4.46605	1.8089e-08
ENSMUSG00000033316	Galnt9	UDP-N-acetyl-alpha-D-galactosamine:polypeptide N-acetylgalactosaminyltransferase 9	4.48498	2.0397e-14
ENSMUSG00000000214	Th	tyrosine hydroxylase	4.4968	5.1254e-12
ENSMUSG00000008668	Rps18	ribosomal protein S18	4.51993	9.2372e-08
ENSMUSG00000022768	Ccdc116	coiled-coil domain containing 116	4.53531	4.6045e-10
ENSMUSG00000007892	Rplp1	ribosomal proteinge, P1	4.54979	1.135e-08
ENSMUSG00000059974	Ntm	neurotrimin	4.56369	1.7464e-11
ENSMUSG00000024059	Clip4	CAP-GLY domain containing linker protein familyber 4	4.63703	1.3333e-14
ENSMUSG00000056367	Actr3b	ARP3 actin-related protein 3B	4.63896	2.6412e-07
ENSMUSG00000087128	Gm12655	predicted gene 12655	4.72495	8.8213e-07
ENSMUSG00000003849	Nqo1	NAD(P)H dehydrogenasenone 1	4.85543	1.9425e-15
ENSMUSG00000027199	Gatm	glycine amidinotransferase (L-arginine:glycine amidinotransferase)	4.92219	9.8951e-19
ENSMUSG00000051537	Gm5124	predicted pseudogene 5124	5.04901	3.1316e-07
ENSMUSG00000037509	Arhgef4	Rho guanine nucleotide exchange factor (GEF) 4	5.14261	1.0311e-08
ENSMUSG00000030638	Sh3gl3	SH3-domain GRB2-like 3	5.19491	3.0305e-10
ENSMUSG00000031562	Dctd	dCMP deaminase	5.29966	4.9505e-08
ENSMUSG00000074673	Ttll9	tubulin tyrosine ligase-like familyber 9	5.30996	9.4559e-07
ENSMUSG00000069682	Gm10275	predicted pseudogene 10275	5.31474	1.0822e-08
ENSMUSG00000102813			5.3688	1.706e-07
ENSMUSG00000097769	Snhg4	small nucleolar RNA host gene 4	5.39791	2.9803e-07
ENSMUSG00000033307	Mif	macrophage migration inhibitory factor	5.47326	1.2521e-20
ENSMUSG00000041774	Ydjc	YdjC homolog (bacterial)	5.56777	2.2184e-14
ENSMUSG00000029054	Gabrd	gamma-aminobutyric acid (GABA) A receptorunit delta	5.74975	1.3998e-07
ENSMUSG00000021999	Cpb2	carboxypeptidase B2 (plasma)	5.76572	1.7161e-08
ENSMUSG00000042182	Bend6	BEN domain containing 6	5.77372	3.6314e-10
ENSMUSG00000022456	Sept3	septin 3	5.78654	2.1452e-14
ENSMUSG00000074981	Dcdc5	doublecortin domain containing 5	5.89749	6.8274e-09
ENSMUSG00000047230	Cldn2	claudin 2	5.91509	4.1106e-09
ENSMUSG00000046997	Spsb4	splA/ryanodine receptor domain and SOCS box containing 4	6.09616	2.2087e-16
ENSMUSG00000029211	Gabra4	gamma-aminobutyric acid (GABA) A receptorunit alpha 4	6.10504	1.6389e-13
ENSMUSG00000064337	mt-Rnr1	mitochondrially encoded 12S rRNA	6.12453	9.3416e-08
ENSMUSG00000016349	Eef1a2	eukaryotic translation elongation factor 1 alpha 2	6.15902	2.9562e-17
ENSMUSG00000049555	Tmie	transmembrane inner ear	6.38904	5.1755e-12
ENSMUSG00000073779	Lrp8os2	low density lipoprotein receptor-related protein 8lipoprotein e receptorosite strand 2	6.39347	1.473e-09
ENSMUSG00000074578	1500012F01Rik	RIKEN cDNA 1500012F01 gene	6.58188	2.885e-10
ENSMUSG00000097402	Gm17399	predicted gene99	6.86186	1.2419e-10
ENSMUSG00000060402	Chst8	carbohydrate (N-acetylgalactosamine 4-0) sulfotransferase 8	6.93502	1.1383e-10
ENSMUSG00000029120	Ppp2r2c	protein phosphatase 2ulatory subunit Bma	7.00507	1.4409e-13
ENSMUSG00000029121	Crmp1	collapsin response mediator protein 1	7.27073	5.7938e-07
ENSMUSG00000068744	Psrc1	proline/serine-rich coiled-coil 1	7.63168	2.3816e-12
ENSMUSG00000032313	AI118078	expressed sequence AI118078	7.78232	5.4941e-21
ENSMUSG00000028661	Epha8	Eph receptor A8	7.7969	2.9826e-20
ENSMUSG00000047940	Stpg2	sperm tail PG rich repeat containing 2	7.88549	7.7906e-09
ENSMUSG00000026989	Dapl1	death associated protein-like 1	7.90081	3.5408e-17
ENSMUSG00000042708	Shcbp1l	Shc SH2-domain binding protein 1-like	8.48727	1.9481e-09
ENSMUSG00000041762	Gpr155	G protein-coupled receptor 155	8.51024	4.1212e-07
ENSMUSG00000038292	Ccdc155	coiled-coil domain containing 155	8.75192	3.0093e-09
ENSMUSG00000018126	Baiap2l2	BAI1-associated protein 2-like 2	8.75496	9.9952e-19
ENSMUSG00000034457	Eda2r	ectodysplasin A2 receptor	9.1021	5.9064e-15
ENSMUSG00000018169	Mfng	MFNG O-fucosylpeptide 3-beta-N-acetylglucosaminyltransferase	9.52553	4.0545e-23
ENSMUSG00000027489	Necab3	N-terminal EF-hand calcium binding protein 3	10.1986	2.4885e-08
ENSMUSG00000097789	Gm2115	predicted gene 2115	10.2113	7.0906e-09
ENSMUSG00000016346	Kcnq2	potassium voltage-gated channelfamily Qber 2	10.2262	6.6954e-17
ENSMUSG00000046215	Rprml	reprimo-like	10.3898	1.2072e-08
ENSMUSG00000037716	Ccdc33	coiled-coil domain containing 33	10.9876	7.7513e-07
ENSMUSG00000051067	Lingo3	leucine rich repeat and Ig domain containing 3	11.2426	4.147e-13
ENSMUSG00000029695	Aass	aminoadipate-semialdehyde synthase	11.4947	1.6287e-18
ENSMUSG00000021565	Slc6a19	solute carrier family 6 (neurotransmitter transporter)ber 19	12.9403	1.1075e-10
ENSMUSG00000027887	Sypl2	synaptophysin-like 2	13.3087	2.9496e-08
ENSMUSG00000048752	Prss50	proteaseine 50	15.2127	1.0842e-07
ENSMUSG00000024029	Tff3	trefoil factor 3estinal	15.6566	3.3381e-10
ENSMUSG00000035686	Thrsp	thyroid hormone responsive	15.9248	1.2375e-23
ENSMUSG00000025911	Adhfe1	alcohol dehydrogenasen containing, 1	16.4681	1.6385e-13
ENSMUSG00000030268	Bcat1	branched chain aminotransferase 1osolic	20.2072	4.1089e-10
ENSMUSG00000078532	Nkain1	Na+/K+ transporting ATPase interacting 1	25.4589	1.7078e-27
ENSMUSG00000097039	Pvt1	plasmacytoma variant translocation 1	27.079	2.9534e-30
ENSMUSG00000048304	Slitrk3	SLIT and NTRK-like familyber 3	30.4992	4.8801e-09
ENSMUSG00000085541	Gm16010	predicted gene 16010	43.1473	1.4344e-15
ENSMUSG00000044303	Cdkn2a	cyclin-dependent kinase inhibitor 2A	52.8708	3.3492e-35
ENSMUSG00000013415	Igf2bp1	insulin-like growth factor 2 mRNA binding protein 1	59.6438	1.8257e-08
ENSMUSG00000032033	Barx2	BarH-like homeobox 2	87.1845	4.4392e-08
ENSMUSG00000021098	4930447C04Rik	RIKEN cDNA 4930447C04 gene	88.5426	7.0681e-20
ENSMUSG00000049252	Lrp1b	low density lipoprotein-related protein 1B (deleted in tumors)	108.346	8.4945e-17
ENSMUSG00000078838	Gm17382	predicted gene82	149.645	2.2133e-07
ENSMUSG00000019768	Esr1	estrogen receptor 1 (alpha)	177.491	1.656e-20
Supplementary Data 1. Comparison of gene expression after RNA-seq analysis of islets isolated from Ins-c-Myc transgenic islets as well as littermate controls revealed a downregulation of 290 RNAs (red) and upregulation of 175 RNAs (green) in the Ins-c-Myc islets using a nominal p value cutoff at 10-6.
